# Supplementary material for: Drought-induced reduction in methane fluxes and its hydrothermal sensitivity in alpine peatland
Source: PeerJ. 2020 Apr 2;8:e8874. doi: 10.7717/peerj.8874 (PMC7130112; doi:10.7717/peerj.8874)
Supplement: Supplemental Information 1 [file peerj-08-8874-s001.xlsx]

## Sheet: CH4
	D1	D2	D3	CK1	CK2	CK3
7.15
	0.00497553	0.0921809	-0.126392	0.0688942	0.0184315	-0.0610186
	0.0135869	0.0906443	-0.0258984	-0.0423643	-0.00669081	-0.171751
	0.00660985	0.0244151	-0.00274048	0.00404911	-0.0286449	0.0514286
7.24
	-0.0340111	0.00115424	-0.01642	-0.0852485	-0.0164808	-0.160272
	0.17501	0.417815	-0.0805965	0.257763	0.0741805	0.0432885
	0.0362835	0.0544125	0.0771101	0.0564664	-0.027905	0.36909
8.9
	0.6805	0.5625	0.798675	0.5568	0.7059	0.8845
	0.7348	0.682201	0.787444	0.718203	0.8132	0.908298
	0.242619	0.251116	0.416069	0.336484	0.5986	0.860898
8.16
	0.81514	0.54779	0.72139	1.20807	1.06771	1.34844
	0.70325	0.767379	0.639124	1.46524	1.73096	0.925432
	0.927038	0.328213	0.554576	1.1758	0.737686	0.95

## Sheet: SWC
5cm	D1	D2	D3	CK1	CK2	CK3	10cm	D1	D2	D3	CK1	CK2	CK3	20cm	D1	D2	D3	CK1	CK2	CK3
	30	40.6333	42.4	37	45.0333	43.4		30.4333	42.3667	36.6667	39.4667	47.2667	40.3		41.4	51	47.4	45.6333	54.4667	49.0667
	32.9333	45.0333	39.6667	38.5	49.1	41.1		30.6667	43.0667	36.9	38.8667	47.9	39.9333		38.4333	48.3333	47.2333	43.2667	51.5	44.4333
	34.7	46.8333	38	43.2333	48.6	46.1667		32.2333	43.8	38.1	40.6667	49.4667	36.9333		38.5333	48.0667	40.8333	44.9333	52.8	50
	15.7667	20.3	23.6333	28	30.9667	30		19.8	24.4	18.7333	25.6	35.1333	28.6333		30.3	35.2667	31.1333	33.7333	42.2667	38.1667
	15.4	22.2667	24.8	21.9667	30.9667	25.0667		16.1	25.9667	28.2667	23.6667	37.6333	28.1333		27.0333	36.9333	32.8	32.9	42.0333	36.4
	15.9	23.4333	25.6	22.2667	32.4333	25.7333		14.7667	25.3667	17.7667	24.6333	34.2667	25.8333		26.6	36.0333	36.8667	35.1333	46.9667	38.9
	20.4667	26.2	19.0333	28.1667	31.3	30.6333		17.4333	30.4	19.9333	29.5667	29.9333	30.0667		26.8	38.2333	31.8667	33.9	40.4667	37.9333
	19.3333	26.8333	17.0667	31.4667	33.1	28.8333		17.1667	26.8	19.2	30.4333	28.2667	31.5		24.8	35.4667	31.8667	35.2	38.7667	36.4
	18.8333	27.7	18.3333	29.6333	29.3333	29.6667		17.6667	27.6333	21.2667	29.8333	30.6667	28.0333		23.2	37.4	33.0333	34.8	40.8333	37.1333
	13.4667	18.8667	12.1667	21.9667	23.7333	18.5333		11.2667	19.5667	15	20.0667	25.3667	16.1		20.4	28.9	22.3	27.3	33.8	26.7667
	11.5	18.2	13	19.3333	20.6333	19.5333		10.4333	18.9667	13.4333	19	25.5	19.3333		16.2	32.0333	24.3	25.7	36.3333	28.1667
	12.8333	20.2	13.9333	20.3333	21.1	22		10.7667	19.2	12.9333	19.8333	25.6333	17.1667		17.9	27.0667	24.3	24.8	34.6667	25.5667

## Sheet: Ts
5cm	D1	D2	D3	CK1	CK2	CK3	10cm	D1	D2	D3	CK1	CK2	CK3	20cm	D1	D2	D3	CK1	CK2	CK3
	19.7	16.5	16.6	13.9	18.3	16.9		15.1	14.3	13.9	12.6	15.1	13.6		14	13.3	12.6	12.1	13.6	12.3
	25.9	22.1	19.6	18.8	19.9	23.5		19.3	17.3	15.9	15.1	16.1	18.1		15.1	14.6	13	12.7	14.4	14.2
	27.1	18.3	19.8	18.4	21.4	22		20.1	15.6	16.8	15.2	18.8	17.8		16.3	14.2	14.2	12.9	14.6	14.4
	18.4	16.9	15.4	16.6	18.1	17.4		16.1	15.1	14.5	14.3	15.7	14.8		15.4	14.6	14.1	14	14.9	13.7
	22.1	17.9	19.2	18.2	19.7	18.9		17.1	15.9	16.5	15.3	16.7	16.2		15.9	15.1	14.8	14.1	15.1	14.3
	23.9	18.6	19.3	19	18.5	22.2		19.9	16.4	16.6	16.2	17.2	18.2		17.1	15.2	14.8	14.6	15.8	15.7
	15.8	15.6	12.8	12.9	14.7	15.6		12.9	13.5	11.9	11.8	13.1	13		13.1	12.9	12.1	12.1	12.6	12.6
	18.5	17.1	16.2	13.9	16.8	19.1		14.9	14.8	13.6	12.6	13.6	14.8		13.6	13.3	12.3	12.1	12.6	13.2
	19.8	17.2	17.5	14.5	16.4	13.7		18.3	15.6	14.8	13.1	14.7	16.2		14.8	13.9	13	12.5	13.2	14.2
	16.9	16.9	17.1	12.8	13.8	18.1		13.9	13.8	13.2	12.2	12.6	13.7		13.7	13.3	12.8	12.8	12.6	12.8
	22.8	21.3	19	16	17.3	21.1		17.2	17.1	15.2	13.5	14.4	16.1		15.8	14.1	13.1	12.8	12.8	13.6
	24.4	19.2	20.7	16.3	19.8	27.3		19.5	16.3	16.3	14.4	16.3	19.5		15.5	14.3	13.8	13.1	13.8	15
