# Supplementary material for: Drought-induced reduction in methane fluxes and its hydrothermal sensitivity in alpine peatland
Source: PeerJ. 2020 Apr 2;8:e8874. doi: 10.7717/peerj.8874 (PMC7130112; doi:10.7717/peerj.8874)
Supplement: Supplemental Information 2 [file peerj-08-8874-s002.xls]

## Sheet: Sheet5
unit：mg*m-2*h-1
NEE					t					Re				t
F=ct/dt*M/V0*P/P0*T0/(T0+t)*H*3600/100					34.8		CH4		F:Unit,mg m-2 h-1					30.7		CH4
M/V0	P/P0	To/(To+t)			34.2		M/V0				To/(To+t)			34.7		M/V0	P/P0	To/(To+t)
1.96341	0.986923	0.88786			34.5		0.719366				0.893085			32.7		0.719322	0.986923	0.893085
Time	CO2					Time	s	浓度		Time	CO2					Time(s)	CH4
0	386.988						0	1.96764		0	396.205					0	1.97118
1	387.552						1	1.96944		1	395.684					1	1.9735
2	387.375						2	1.96792		2	396.548					2	1.97459
3	387.345						3	1.9689		3	396.878					3	1.97733
4	387.897						4	1.96843		4	397.369					4	1.9794
5	388.056						5	1.96736		5	398.084					5	1.98018
6	388.64						6	1.96972		6	398.799					6	1.98304
7	388.478						7	1.97055		7	400.52					7	1.98277
8	388.687						8	1.97023		8	400.926					8	1.98272
9	389.041						9	1.96759		9	400.312					9	1.98269
10	388.785						10	1.96936		10	399.67					10	1.98437
11	388.426						11	1.97291		11	399.458					11	1.98631
12	388.518						12	1.97074		12	401.9					12	1.98493
13	388.747						13	1.97147		13	406.506					13	1.98638
14	389.323						14	1.97128		14	410.108					14	1.98545
15	389.058						15	1.97187		15	411.352					15	1.9817
16	389.081						16	1.97146		16	411.344					16	1.98249
17	389.364						17	1.97216		17	409.899					17	1.98168
18	389.094						18	1.97247		18	407.82					18	1.98612
19	389.814						19	1.97261		19	406.245					19	1.98772
20	390.122						20	1.97211		20	404.6					20	1.98924
21	390.289						21	1.97241		21	403.072					21	1.99007
22	390.633						22	1.97096		22	401.6					22	1.98815
23	391.016						23	1.97008		23	399.464					23	1.98978
24	391.346						24	1.96855		24	398.308					24	1.98748
25	390.914						25	1.96989		25	396.622					25	1.98696
26	391.085						26	1.96908		26	394.508					26	1.98489
27	392.271						27	1.96701		27	393.433					27	1.98396
28	394.089						28	1.96801		28	392.692					28	1.9819
29	395.832						29	1.96557		29	391.329					29	1.98111
30	396.208						30	1.96702		30	390.208					30	1.97907
31	396.163						31	1.96479		31	389.605					31	1.97981
32	395.522						32	1.96345		32	389.663					32	1.97826
33	394.903						33	1.96432		33	390.644					33	1.97846
34	394.329						34	1.96121		34	391.5					34	1.97752
35	394.36						35	1.96271		35	391.851					35	1.97845
36	397.341						36	1.9618		36	393.032					36	1.97618
37	401.142						37	1.96088		37	393.75					37	1.97782
38	404.64						38	1.96072		38	395.101					38	1.97414
39	406.733						39	1.95977		39	394.711					39	1.97775
40	408.42						40	1.96176		40	396.126					40	1.97844
41	409.504						41	1.96293		41	396.436					41	1.97867
42	409.446						42	1.96084		42	397.114					42	1.97829
43	409.463						43	1.96171		43	397.626					43	1.97914
44	409.394						44	1.95868		44	397.554					44	1.98108
45	409.444						45	1.96074		45	397.523					45	1.9786
46	409.373						46	1.95934		46	397.029					46	1.9783
47	409.226						47	1.96116		47	396.987					47	1.97991
48	409.252						48	1.96199		48	397.299					48	1.97965
49	409.866						49	1.96172		49	396.926					49	1.98096
50	409.812						50	1.96314		50	396.99					50	1.97999
51	409.759						51	1.96165		51	396.711					51	1.98167
52	410.789						52	1.96348		52	396.284					52	1.98471
53	412.978						53	1.96331		53	396.59					53	1.98672
54	414.359						54	1.96224		54	397.288					54	1.99047
55	417.276						55	1.96453		55	397.048					55	1.99235
56	419.559						56	1.9627		56	397.009					56	1.99284
57	419.921						57	1.96401		57	397.265					57	1.99571
58	420.003						58	1.9647		58	397.834					58	1.9977
59	420.205						59	1.96292		59	397.728					59	1.99725
60	420.476						60	1.96215		60	397.674					60	1.99618
61	419.539						61	1.96276		61	398.136					61	1.99654
62	418.805						62	1.9628		62	398.151					62	1.99716
63	418.762						63	1.96385		63	398.488					63	1.99715
64	418.949						64	1.96147		64	398.473					64	1.99484
65	417.485						65	1.96439		65	398.587					65	1.99456
66	414.445						66	1.96037		66	398.128					66	1.99191
67	412.131						67	1.96252		67	397.466					67	1.99272
68	410.202						68	1.96044		68	398.142					68	1.99098
69	408.646						69	1.95907		69	397.822					69	1.98985
70	406.979						70	1.9614		70	397.952					70	1.98879
71	405.361						71	1.95996		71	397.567					71	1.98769
72	403.631						72	1.9595		72	397.498					72	1.98608
73	402.629						73	1.96075		73	397.251					73	1.98738
74	401.125						74	1.96183		74	396.564					74	1.98307
75	400.014						75	1.96186		75	396.16					75	1.98658
76	399.814						76	1.96113		76	396.918					76	1.98699
77	398.958						77	1.96211		77	396.499					77	1.98697
78	399.804						78	1.9626		78	396.292					78	1.9872
79	400.387						79	1.96458		79	396.067					79	1.98667
80	402.579						80	1.96451		80	396.086					80	1.98624
81	402.967						81	1.96653		81	395.931					81	1.98785
82	403.417						82	1.96533		82	395.107					82	1.98819
83	404.074						83	1.96584		83	394.745					83	1.98954
84	404.618						84	1.96797		84	394.093					84	1.98715
85	404.874						85	1.96554		85	393.154					85	1.9893
86	403.846						86	1.96484		86	392.563					86	1.99007
87	402.916						87	1.96569		87	391.449					87	1.9904
88	401.89						88	1.9635		88	390.576					88	1.99142
89	400.244						89	1.9641		89	389.759					89	1.98809
90	398.786						90	1.96191		90	389.294					90	1.98795
91	396.9						91	1.96282		91	388.65					91	1.98681
92	396.508						92	1.96063		92	388.194					92	1.98298
93	395.696						93	1.96133		93	386.959					93	1.98522
94	395.189						94	1.96169		94	387.156					94	1.98191
95	394.261						95	1.95965		95	386.409					95	1.97972
96	393.455						96	1.96076		96	386.27					96	1.97974
97	393.209						97	1.95891		97	386.055					97	1.97677
98	394.389						98	1.95766		98	385.869					98	1.97765
99	397.107						99	1.95904		99	385.806					99	1.97607
100	400.094						100	1.95905		100	385.811					100	1.97556
101	403.018						101	1.9601		101	385.69					101	1.97615
102	405.021						102	1.95817		102	385.709					102	1.97469
103	405.937						103	1.95729		103	385.668					103	1.97409
104	404.947						104	1.95838		104	385.58					104	1.97285
105	404.541						105	1.9576		105	385.352					105	1.97436
106	404.163						106	1.95967		106	385.2					106	1.97391
107	403.727						107	1.95847		107	385.363					107	1.97689
108	403.781						108	1.95879		108	385.775					108	1.97259
109	402.613						109	1.95984		109	385.75					109	1.97393
110	401.973						110	1.95835		110	385.483					110	1.97381
111	400.841						111	1.96009		111	385.08					111	1.97273
112	399.574						112	1.9582		112	385.398					112	1.9721
113	397.913						113	1.96013		113	385.373					113	1.9712
114	396.45						114	1.96106		114	385.308					114	1.97318
115	395.108						115	1.96084		115	385.196					115	1.9714
116	394.215						116	1.96061		116	384.638					116	1.97349
117	393.196						117	1.9601		117	385.078					117	1.97144
118	392.528						118	1.96122		118	384.796					118	1.97161
119	392.375						119	1.96047		119	384.547					119	1.97149
	0.0773351							-9.20759e-05			-0.164395						-5.65126e-05
	239.49							-0.104471			-512.092						-0.0644937
